# Supplementary material for: Dynamic Boronate Ester Based Hydrogel with Enhanced Mechanical Properties and Multi-Stimuli-Triggered Release for Tissue Repair and Antioxidant Therapy
Source: Gels. 2025 May 18;11(5):370. doi: 10.3390/gels11050370 (PMC12111388; doi:10.3390/gels11050370)
Supplement: Supplementary file 1 [file gels-11-00370-s001.zip]

Archive with 2 entries (2 files):
- gels-3605026-Movie S1-Injectable hydrogel.mp4
- gels-3605026-supplementary.pdf
